# Supplementary material for: Analysis of the genetic basis of plant height-related traits in response to ethylene by QTL mapping in maize (Zea mays L.)
Source: PLoS One. 2018 Feb 21;13(2):e0193072. doi: 10.1371/journal.pone.0193072 (PMC5821358; doi:10.1371/journal.pone.0193072)
Supplement: S1 Table — (XLSX) [file pone.0193072.s001.xlsx]

## Sheet: Pop.1
S1 Table. Phenotypic in PH, EH, and ILAU by ET treatment in K22 × BY815 population (Pop. 1) for the study.
Lines	WQ-I	CK_PH	ET_PH	CK_EH	ET_EH	CK_ILAU	ET_ILAU	WQ-II	CK_PH	ET_PH	CK_EH	ET_EH	CK_ILAU	ET_ILAU	LS-I	CK_PH	ET_PH	CK_EH	ET_EH	CK_ILAU	ET_ILAU	LS-II	CK_PH	ET_PH	CK_EH	ET_EH	CK_ILAU	ET_ILAU
Pop.1-1		117.8	113.5	63	50.5	54.9	63		133.4	115.8	67.4	59	66	56.8		182	170	82.3	74.3	99.7	95.8		192.4	178.1	69.9	61.9	122.5	116.2
Pop.1-2		175.5	109.1	65.6	40.8	109.9	68.2		164	125.5	65.7	48.5	98.3	77		213	150.5	87.4	54.5	125.6	96		208.4	178.4	85.9	62	122.5	116.4
Pop.1-3		126.1	68.4	55.9	34.2	70.2	34.3		144.8	95.6	64.5	36.9	80.3	58.7		184	170.2	78.3	72.6	105.8	97.6		188	159.1	89.2	70.6	98.9	88.4
Pop.1-4		159.8	88.7	62.1	36.5	97.8	52.2		151.3	102	56.2	38.3	95.2	63.7		187	169.3	66.7	50	120.3	119.3		193.3	171.7	82.9	47.7	110.4	124
Pop.1-5		120.9	60.3	38.2	27.6	82.8	32.7		104.3	83.6	34	24.8	70.3	58.7		154.7	108.3	42.3	30.3	112.3	78		160	143.2	43.3	34.2	116.6	108.9
Pop.1-6		132.9	73.8	55.8	31.2	77.2	42.6		134.7	128.5	54.8	50	79.8	78.5		172.8	159.5	66.3	50.7	106.5	108.8		160.4	156.3	45.9	39.4	114.5	116.9
Pop.1-7		110.4	82.4	50.3	36.3	60.1	46.1		128.5	106.8	42	37.5	86.5	69.3		175	149.5	78	57	97	92.5		156.5	145.1	63	50.9	93.6	94.2
Pop.1-8		170.7	91.1	73.7	46.3	97.1	44.8		171.3	102.7	76.5	48	94.8	54.7		186	171	85.4	64.6	100.6	106.4		201	178.7	97	69.1	104.1	109.6
Pop.1-9		116	89.2	52.3	32.3	63.8	56.9		110.1	95.8	54.9	45.4	55.3	50.4		142.7	111.6	52.3	40.2	90.4	71.4		147.8	127.7	66.4	53.1	81.4	74.6
Pop.1-10		.	.	.	.	.	.		.	.	.	.	.	.		.	.	.	.	.	.		.	.	.	.	.	.
Pop.1-11		124.9	100.8	52.3	26	72.6	74.8		128.3	127	54.3	50.8	74.1	76.3		186	158.8	85	54.5	101	104.3		163.3	157	53.9	51.8	109.3	105.2
Pop.1-12		141.8	75.6	59.5	30.3	82.3	45.3		146.2	88.1	69.6	40.4	76.6	47.7		180.6	179.2	91.7	77	88.9	102.2		186.8	165.5	86.3	63.2	100.5	102.3
Pop.1-13		137.4	55	57.7	40.2	79.7	14.8		121.8	98	53.4	45	68.4	53		176	133	65	47.3	111	85.7		174.7	160.5	76.1	61.8	98.6	98.8
Pop.1-14		.	.	.	.	.	.		.	.	.	.	.	.		.	.	.	.	.	.		.	.	.	.	.	.
Pop.1-15		127.1	79.2	52.5	33.2	74.6	45.9		140.2	101	58.9	42.5	81.3	58.5		162.5	153.3	61	54	101.5	99.3		164.8	156.4	64.7	51.2	100.1	105.2
Pop.1-16		163.5	90.9	50.6	37.7	112.9	53.2		121	112	56.5	36.5	64.5	75.5		187.5	164	68.5	55	119	109		180.2	168.9	61	49.8	119.2	119.1
Pop.1-17		140.2	123.5	70.4	36.4	69.8	87.1		136	127.8	79.9	50.6	56.1	77.2		200.5	168.3	103	62.2	97.5	106.1		202.8	184.6	94.8	72.9	108	111.7
Pop.1-18		148	81.5	57.2	.	90.8	.		125	96.3	49	33.5	76	62.8		161	134	51.5	45.3	109.5	88.7		181.5	166	67.2	53.1	114.3	112.9
Pop.1-19		121	89.5	45.9	30.2	75.1	59.3		127	106	48.5	33	78.5	73		.	.	.	.	.	.		175.5	157.5	95.5	78.9	80	78.7
Pop.1-20		134.9	97.7	62.7	31.1	72.2	66.6		142.3	120	69	49.3	73.3	70.8		159.8	147.4	78.5	54	81.3	93.4		189	161.9	86.9	64	102.1	97.9
Pop.1-21		.	.	.	.	.	.		.	.	.	.	.	.		.	.	.	.	.	.		.	.	.	.	.	.
Pop.1-22		133.6	96.7	54.5	33	79.1	63.7		136.6	118.5	57.3	48	79.4	70.5		182.3	167.4	62	54.5	120.3	112.9		168.2	159.8	54.5	49.8	113.7	110
Pop.1-23		154.9	102.5	60.8	36.5	94.2	66		129	96.8	57	38.8	72	58		191.2	169.3	69.8	49.3	121.4	120		193	163.7	74.6	51	118.4	112.8
Pop.1-24		112.9	75	47.4	25.9	65.5	49.1		101.6	82.5	45.8	38.5	55.9	44		141.4	109.7	58.8	41.5	82.6	68.2		155.3	126.4	66.6	50.3	88.8	76.2
Pop.1-25		134.4	72.3	50.8	30.9	83.7	41.5		124.7	70	49.7	26.3	75	43.7		172	146.5	55	47.5	117	99		187.1	168.7	81.8	52.8	105.3	115.9
Pop.1-26		115	61.9	52.3	27	62.7	34.9		100.3	83.8	51	40.8	49.3	43		136.5	105	38.4	35	98.1	70		158.2	114	53.9	26.5	104.3	87.5
Pop.1-27		170.4	134.1	69.3	41.1	101.2	93		151	129.8	62	49.6	89	80.2		201	.	67	.	134	.		.	.	.	.	.	.
Pop.1-28		157	81.9	78.7	35.5	78.3	46.5		114.7	92.3	53.2	39.4	61.5	52.9		132.5	120.7	46.5	36	86	84.7		156.7	127.6	60.9	41.9	95.8	85.7
Pop.1-29		169	107.9	73.6	40.9	95.4	67		121.3	89.3	53.6	41.4	67.8	47.9		174.4	150.3	67.8	57.7	106.6	92.6		177.3	156.7	79.6	65.5	97.6	91.2
Pop.1-30		105.7	58.9	46.8	24.5	58.9	34.4		89.3	67.8	38	26.5	51.3	41.3		133	112.7	42.7	37.8	90.3	74.9		134.7	127.4	49.9	41.6	84.9	85.9
Pop.1-31		141.2	97.2	53.2	44.2	88	53		127.4	102.7	53.3	41	74.1	61.7		183	151.7	70.5	55.3	112.5	96.3		166.8	145.3	65	56	101.8	89.3
Pop.1-32		131.1	91.8	49.9	35.4	81.2	56.4		139	110.7	69	48.3	70	62.3		167	137.3	76	53.5	91	83.8		168.2	150.6	67.4	56.9	100.8	93.7
Pop.1-33		149.7	91.7	74.7	37.4	74.9	54.3		123.6	118.5	50.8	43.3	72.8	75.2		185	174.5	77.3	62	107.7	112.5		183.3	157	73.4	61.3	109.9	95.7
Pop.1-34		165.8	102.4	66.5	36.4	99.4	66		159.7	87.4	62.7	40.9	97	46.6		192.3	179	72.5	59.5	119.8	119.5		195.9	180.1	84.5	71.2	111.4	108.9
Pop.1-35		139.6	81.9	54.5	32	85.1	50		154	113	62.7	37	91.3	76		177.5	170.2	78.8	53.8	98.7	116.4		194.2	164.5	80.7	58	113.5	106.5
Pop.1-36		70.5	.	19.5	13.1	51.1	.		73.8	63.7	21	16.7	52.8	47		112.3	85	28	24	84.3	61		114.2	89.2	35.4	21.1	78.8	68.1
Pop.1-37		147.7	103.2	60.4	23.9	87.3	79.3		143.8	127.7	61.1	35.7	82.7	92		186.3	168	74.5	30	111.8	138		207.9	171.3	79.2	41	128.7	130.2
Pop.1-38		151.6	86.9	65.4	61.1	86.2	25.9		154	100	64.3	46.8	89.7	53.2		180.7	162.3	74	58.3	106.7	104		184.7	178.2	80.5	65	104.2	113.2
Pop.1-39		116.7	81.3	39.2	24	77.5	57.3		128.3	109.7	51.3	37	77	72.7		150	140.5	62.5	43.3	87.5	97.2		143.6	130.4	55.9	43.5	87.6	87
Pop.1-40		139	112	45.5	38.1	93.5	73.9		159	133.3	55.8	42.1	103.2	91.2		183	176.7	62	56.3	121	120.3		169.7	165.8	49.2	47.3	120.5	118.6
Pop.1-41		115.4	66.9	47.4	20.8	68	46.2		117.6	71.5	44.7	27.5	72.9	44		140.5	134.6	51.7	45.7	88.8	88.9		184.2	155	73.9	48.1	110.3	107
Pop.1-42		89.2	72.7	25.7	24.4	63.6	48.4		100.3	77	36.3	27	64	50		138.6	122.5	39.6	35.5	99	87		154	130.5	50.9	38.7	103.1	91.8
Pop.1-43		137.4	91.9	51.5	35.5	85.9	56.5		131.8	101.3	52.3	37.3	79.5	64		153	141.5	50	43.5	103	98		162.2	145.2	71	48.9	91.2	96.3
Pop.1-44		143.1	96.9	62.2	29.8	80.9	67.1		144.3	114.4	63.6	43.9	80.6	70.5		139	123	48	43	91	80		174.2	153	78.7	56.6	95.5	96.4
Pop.1-45		129.4	94.7	58.1	40.8	71.3	53.9		142	94.5	54.7	33.4	87.3	61.1		149.8	131.8	51.3	37	98.5	94.8		143.3	131	43.4	35.3	99.9	95.7
Pop.1-46		178	139.1	91.5	59.3	86.4	79.9		154	107	70	51	84	56		190.5	174	90	81.8	100.5	92.3		210.5	194.4	105.9	71.2	104.6	123.2
Pop.1-47		140.7	89.2	53.3	36.7	87.4	52.5		144.8	106.2	57.2	40.1	87.6	66		178	136.3	70	51.7	108	84.7		180.9	133.9	64.5	46.2	116.4	87.7
Pop.1-48		188	116.8	72	49.2	116	67.6		150	127.3	49.8	48.2	100.3	79.1		142.7	139.8	47.3	42.5	95.3	97.3		177.3	164.1	73.4	67.7	103.9	96.3
Pop.1-49		132.2	98.1	54.3	32.7	78	65.4		167.8	102.5	65	39.1	102.8	63.4		197	172.7	74	51.4	123	121.3		209.2	182.8	75.4	57.1	133.8	125.7
Pop.1-50		166.1	135.8	64.3	40.2	101.8	95.6		175.2	135.4	74.4	47.7	100.8	87.7		197.7	192.3	74.8	68.8	122.9	123.5		197.7	192.1	93.3	77.4	104.4	114.6
Pop.1-51		176	99.6	78	42.5	98.1	57.1		183.7	144	78.8	56.3	104.9	87.7		163.5	158	71	54	92.5	104		191.5	175.8	97.3	85.9	94.3	89.9
Pop.1-52		130.2	81.5	45.9	24	84.3	57.5		120	110	39	29	81	81		182	160	58	49	124	111		175.7	167.6	58.2	46.1	117.5	121.5
Pop.1-53		118.9	72.3	45.5	29.2	73.5	43.2		136	102.3	50.3	41.8	85.8	60.5		153.8	115.6	60.3	47.4	93.4	68.2		140.4	133.7	54.1	52.6	86.3	81.1
Pop.1-54		98.7	61.4	33.2	20	65.5	41.4		.	61.3	.	30.7	.	30.7		132.7	108	48.5	30.6	84.2	77.4		160.5	138.5	70.6	61.5	89.9	77
Pop.1-55		151	125.9	66.8	41	84.3	84.9		173.5	126	71.5	40.3	102	85.7		185.2	181	78.6	76	106.6	105		186.2	182	.	78.6	.	103.4
Pop.1-56		148.7	94.4	69.4	42.3	79.3	52.2		163.8	97.2	77	45.9	86.8	51.3		191.8	181.8	76.8	72.7	115	109.2		206.4	190.1	88.7	76.5	117.7	113.6
Pop.1-57		143.7	95	63.8	36.3	79.9	58.7		133	100.2	63	42.8	70	57.4		188.4	150.3	85.6	63	102.8	87.3		182.7	179.3	93.8	78.8	88.9	100.5
Pop.1-58		127.8	90.8	52.4	34.8	75.4	56		132.2	116	62.2	49.3	70	66.7		153.3	130.5	59.8	49.5	93.5	81		151	124.7	55.4	48	95.6	76.7
Pop.1-59		168.8	106.4	78	46.3	90.9	60		150.3	100.9	70.5	44.7	79.8	56.1		181.6	163	83.2	62.2	98.4	100.8		195.2	180.3	93.2	83.3	102	97
Pop.1-60		.	.	.	.	.	.		.	.	.	.	.	.		.	.	.	.	.	.		.	.	.	.	.	.
Pop.1-61		148.8	101.2	72.3	36.8	76.6	64.5		119	124	51.4	41.5	67.6	82.5		155.3	150	60	35	95.3	115		179.5	165.4	90.9	71.2	88.6	94.2
Pop.1-62		135.8	104.4	40.5	30	95.3	74.4		145	102.5	53	38	92	64.5		165.9	129	54.7	38.8	111.2	90.3		184.3	138.6	58.8	40.7	125.5	97.9
Pop.1-63		157.5	95	72.8	39.4	84.6	55.6		148.8	99.3	63.3	49	85.5	50.3		171.5	168	70.5	60	101	108		182	171.9	121.8	69.7	60.2	102.2
Pop.1-64		111.5	79.5	52.7	36	58.8	43.6		112	90	54.3	41.3	57.7	48.8		182.5	169.3	71	58.3	111.5	111		157.7	151.5	51.2	48.1	106.5	103.4
Pop.1-65		107.3	105	48.9	41.5	58.5	63.5		159.8	155.6	66.8	63	93	92.6		206	182.7	84.5	66.3	121.5	116.3		205.8	194.1	74.6	67.8	131.2	126.3
Pop.1-66		109.4	91.8	41.5	31.7	67.9	60.1		93	88	44	43.7	49	44.3		153.5	123	69	47.7	84.5	75.3		.	.	.	.	.	.
Pop.1-67		160.9	101	75.4	46.4	85.4	54.6		160.5	127	64	47	96.5	80		230.3	190.3	87.3	58.5	143.1	131.8		203.3	195.7	95.7	66.4	107.6	129.3
Pop.1-68		163	97.2	72.3	37.3	90.7	59.9		156.3	123	58.6	38.8	97.7	84.3		185	173.8	75	64.2	110	109.6		177.2	166.8	68.9	45.2	108.3	121.6
Pop.1-69		114.3	89.1	54.2	41.6	60.1	47.5		141.7	119	61.9	50.2	79.8	68.8		184.5	144	85	55	99.5	89		176.1	148.4	74.8	54.5	101.3	93.9
Pop.1-70		178.4	132.8	68.6	57.8	109.9	75		165	128.5	80.1	58.6	84.9	69.9		220.7	172.5	102.8	80	117.9	92.5		219.8	179.6	100.7	75.3	119	104.3
Pop.1-71		123.6	88.2	52.3	36.8	71.3	51.4		175.6	127.5	71.2	51.4	104.4	76.1		192	151.3	79.2	47	112.8	104.3		206.8	182.4	74	60.3	132.9	122.2
Pop.1-72		129.5	88.5	48.3	31.2	81.2	57.3		117.2	101.4	55.4	37.5	61.8	63.9		163.6	121.4	55.2	39.8	108.4	81.6		161.9	148.4	58.9	42.9	103	105.5
Pop.1-73
Pop.1-74		119.2	44	48.1	16.5	71.1	27.5		117.7	78.4	47.7	32.3	70	46.1		143.5	121.3	53.8	38.3	89.8	83		145	122.3	60.1	44.2	84.9	78.1
Pop.1-75		162.7	109.9	60	37.4	102.7	72.5		161.6	128.8	64.6	36.5	97	92.3		175.8	145.3	46	35.6	129.8	109.6		170	153.5	61	41.9	109	111.6
Pop.1-76		157.6	96.6	64.4	41.6	93.2	55		144.4	119.4	61.9	51.1	82.6	68.3		200	176.2	71.2	56.7	128.8	119.5		168.7	158.3	49.5	40.1	119.3	118.2
Pop.1-77		112.3	84.1	49.2	40.8	63.1	43.3		60	40	43	30	17	10		166.7	134.3	87.5	60.8	79.2	73.5		160.3	132.5	72.3	67.5	88	65
Pop.1-78		93.9	58.2	36.7	26.5	57.2	31.7		120	73	45	16	75	57		144.4	100.5	48.4	33	96	67.5		144.5	128.6	93.5	36.5	51	92.1
Pop.1-79		160	88.5	66.7	31.7	93.2	56.8		118.9	77.8	52.8	40	66.1	37.8		161	135.3	56.5	46.3	104.5	89.1		177.3	134.9	61.1	38.9	116.1	96
Pop.1-80		127.4	84.8	52.1	28.4	75.3	56.4		123.5	97	46.5	32.5	77	64.5		147	132.6	53.3	45.4	93.7	87.2		169.5	148.5	68.6	53	100.8	95.5
Pop.1-81		190.9	123.4	71	47	119.9	76.3		199.6	169.7	74.2	59.2	125.4	110.5		207.3	153	87.5	58.5	119.8	94.5		211.9	195.1	79.2	66.7	132.7	128.4
Pop.1-82		95.8	98	41.5	43.4	54.3	54.6		75	.	37	.	38	.		.	210	.	65	.	145		.	212.3	.	43.5	.	168.8
Pop.1-83		120.4	92.8	53.6	34	66.8	58.8		130.7	113.4	54.6	49.4	76.1	64		165.7	126.8	61	47.5	104.7	79.3		160.8	141.3	58	48.3	102.8	93
Pop.1-84		128.1	94.5	55.3	34.8	72.8	59.7		.	124.5	.	59.5	.	65		138	.	70	.	68	.		172.7	135.4	71.4	51.2	101.4	84.2
Pop.1-85		130.7	73	54.5	34.9	76.1	38.1		126	84.2	58.3	41.7	67.7	42.5		151.5	127	57.8	46.6	93.8	80.4		164.7	142.6	69.1	57	95.6	85.7
Pop.1-86		99.8	73.3	54.1	34.2	45.8	39.1		121.3	83.6	57.6	37.6	63.7	46		165	143	67.4	52.5	97.6	90.5		178.1	158.2	79.7	62.9	98.4	95.2
Pop.1-87		134.2	92.6	56.4	30.6	77.8	62		154.3	102.8	61	43.5	93.3	59.3		198.5	150.2	75.7	46	122.8	104.2		163.5	152.9	46.3	42.3	117.3	110.6
Pop.1-88		142.7	89.9	67.2	41.4	75.4	48.4		160.7	126.3	75.9	61.9	84.9	64.4		174.5	148.4	88.3	70.8	86.2	77.7		184.9	165.8	79	71.1	105.9	94.7
Pop.1-89		139.9	106.4	59.2	43.1	80.7	63.3		158	125.6	65.8	52	92.3	73.6		183.3	165.3	75	57	108.3	108.3		182.7	168.8	71	57.3	111.7	111.5
Pop.1-90		124.1	90.3	54.6	31.1	69.6	59.2		129.5	89	64.8	47	64.8	42		177	156.5	74	51	103	105.5		180.9	172	79.7	72.8	101.2	99.3
Pop.1-91		164.9	98.4	54.2	41.2	110.7	57.1		144	134.8	57.5	50.8	86.5	84		208.3	198.5	85	81.3	123.3	117.3		194.5	192.2	79.2	76.1	115.3	116.1
Pop.1-92		130.1	78.7	55.8	31.6	74.3	47.1		107.2	85.2	50.2	28.3	57	56.9		144.4	120.2	45.3	33.9	99.1	86.3		169.5	151	66.3	47.8	103.2	103.3
Pop.1-93		151.8	102.6	66.4	36.8	85.5	65.8		148.3	117.6	56.8	41.5	91.5	76.1		188	181	73.7	55.3	114.3	125.7		203.5	191.2	89.3	61.7	114.1	129.5
Pop.1-94		143.6	89.6	51.5	30.3	92.2	59.3		130.8	81.5	51.8	40.2	79	41.3		132.5	113	45	38	87.5	75		166.6	144.7	66.9	54.7	99.7	90
Pop.1-95		138.6	115.4	54.6	51.3	84	64.1		174	160.5	55	51.5	119	109		188.6	165.3	85	46.7	103.6	118.7		188.6	172.4	86.9	69.8	101.8	102.6
Pop.1-96		135.4	83.3	63.5	25.1	71.8	58.1		86.5	60.7	40.7	29.3	45.8	31.3		167.8	147	86.8	61.4	81	85.6		171	163.7	92.4	73.5	78.6	90.1
Pop.1-97		151.9	90.7	70.5	40	81.4	50.7		151	109.2	60	48.5	91	60.7		205	198.7	101	72.7	104	126		217.5	190.5	101.9	75.6	115.6	114.8
Pop.1-98		152.5	97.3	62.2	34.1	90.3	63.2		142.8	105.8	60.6	42.2	82.2	63.6		190	142.8	82.5	58.3	107.5	84.6		180.4	169.8	82.5	66.4	98	103.4
Pop.1-99		150.9	118.4	68.3	39.5	82.6	78.9		177	132	76	55	101	77		168.5	153	61.7	56.3	106.8	96.8		192.7	168.3	77.9	67.4	114.8	100.9
Pop.1-100		185.9	162.8	71.6	62.1	114.3	100.7		.	151.5	.	59.5	.	92		166	152	75	67	91	85		176.1	161.3	69.5	52.9	106.6	108.4
Pop.1-101		.	.	.	.	.	.		.	.	.	.	.	.		.	.	.	.	.	.		.	.	.	.	.	.
Pop.1-102		129.9	95	61.3	31.6	68.6	63.4		131	114.3	61.3	52.6	69.8	61.7		172.3	135.7	81.3	59.3	91	76.3		159.5	148	62.7	52.9	96.7	95.1
Pop.1-103		121.9	93.3	54.1	36.5	67.8	56.8		123.3	95	42.5	35	80.8	60		179.5	151.7	69.1	50.7	110.4	101		185.6	163.1	66.6	47.5	119	115.6
Pop.1-104		132.9	92.2	70.4	35.8	62.5	56.4		148	85.8	68	49.5	80	36.3		159	150	72	67.5	87	82.5		183.5	156.5	81	67.2	102.6	89.3
Pop.1-105		146.5	107.8	62	46.2	84.5	61.6		160.6	138	70.1	57.2	90.4	80.8		199.3	157.7	84.8	56.7	114.5	101		187	178.5	68.9	59.4	118.1	119.1
Pop.1-106		117.3	88.3	57.8	28.4	59.5	60		133.5	116.3	64.3	48.6	69.2	67.7		156.2	123.8	48.8	38.4	107.5	85.4		.	.	.	.	.	.
Pop.1-107		152.8	90.9	65.1	42.1	87.7	48.8		142.5	125	61.4	46	81.1	79		182	172.3	80.5	66.3	101.5	106		185.5	166.3	92.9	63.8	92.6	102.5
Pop.1-108		147.6	93	58.6	30.7	89	62.3		139.3	120	54.7	52	84.6	68		181.4	148	74.6	48	106.8	100		169.3	161	51.8	47.2	117.5	113.8
Pop.1-109		132.9	89.6	45.7	26.5	87.2	63.1		.	136	.	57	.	79		149	114	59	35	90	79		172.2	143.8	82.2	63.9	90	79.9
Pop.1-110		136.5	89.8	58.5	39.1	78	50.6		129.5	112.3	56.4	45	73.1	67.3		156.3	139	62.3	52.5	94	86.5		167.1	145.7	63.2	52.6	103.9	93.1
Pop.1-111		.	.	.	.	.	.		.	.	.	.	.	.		.	.	.	.	.	.		.	.	.	.	.	.
Pop.1-112		162.3	104.8	73.7	58.5	88.7	46.4		164.7	132.7	77.7	52.7	87	80		.	178	.	69.5	.	108.5		214.1	189.5	91.7	70.2	122.4	119.3
Pop.1-113		.	127.9	.	37.6	.	90.3		143	110	69	62	74	48		172.5	138	76.5	52	96	86		165	153.2	64.3	54.6	100.7	98.6
Pop.1-114		155.2	86.3	68.7	31.7	86.5	54.6		125.3	94	59.7	41	65.6	53		138.4	118.3	37	29.8	101.4	88.6		136.5	116.1	47.6	39.7	88.9	76.4
Pop.1-115		127.2	79.5	44.2	33	83	46.5		131	118.5	43.7	35	87.3	83.5		157.3	117.6	52.8	34	104.5	83.6		156.7	131.5	47.9	38.3	108.8	93.2
Pop.1-116		123.7	72.3	57.2	51	66.5	21.3		.	104	.	51	.	53		175	165	72	60	103	105		174.8	170	59.6	57.1	115.2	112.9
Pop.1-117		130.9	87.3	43.7	28.7	87.2	58.6		151	96	56.3	35.7	94.7	60.3		163	127.5	64	44.5	99	83		164.8	147	73.5	51.2	91.3	95.8
Pop.1-118		135.5	101.4	61.1	47.5	74.4	53.9		195.1	122.3	85.6	48.5	109.6	73.8		182.3	152	73.7	68	108.6	84		158	150.4	83.2	62.3	74.9	88.1
Pop.1-119		110.9	94.2	47.3	38.9	63.6	55.3		132.3	115	51.5	46	80.8	69		153	138	51.7	35	101.3	103		160.8	139.9	57.1	46.7	103.8	93.2
Pop.1-120		148.7	114	56.8	42	91.9	72		143.2	128.2	67.8	50.8	75.5	77.4		200	154	87.7	63	112.3	91		177.4	162.1	83.5	70.8	93.9	91.3
Pop.1-121		200.8	159.7	72.5	53.6	128.4	106.2		131.2	96.1	53	40.1	78.2	56		173.3	165.3	64.4	42.3	108.9	123		214.4	196.4	72.5	68.1	141.9	128.4
Pop.1-122		106.4	67.4	49.3	27.8	57.1	39.6		105.8	85.3	42.6	33.3	63.2	52		.	121	.	38	.	83		139.7	114.8	56.5	34.8	83.1	80
Pop.1-123		146.4	71.2	57.6	34.4	88.8	36.9		140.5	101.3	65.2	43.4	75.3	57.9		185	160.6	82.6	63.4	102.4	97.2		180.4	169.5	81.3	69	99.2	100.5
Pop.1-124		127.2	73.1	41.5	24.9	85.7	48.2		126.8	101.4	47.6	39.8	79.3	61.6		158.3	133	46.5	30.2	111.8	102.8		149	135.9	32.4	23.8	116.6	112.1
Pop.1-125		181.2	99.2	54.6	26.8	126.6	72.5		149.3	133.2	59.5	56.2	89.8	77		172.8	127.3	67.3	43.3	105.5	84		177.3	153.4	72.4	56.7	104.9	96.7
Pop.1-126		125.1	104	62.5	50.3	62.5	53.7		136.3	117.5	66.4	53.4	69.9	64.1		182	160.7	75.8	67.3	106.2	93.3		172.5	155.3	84.8	66.1	87.8	89.2
Pop.1-127		.	.	.	.	.	.		.	.	.	.	.	.		.	.	.	.	.	.		.	.	.	.	.	.
Pop.1-128		113.5	74.9	40.3	26.8	73.2	48.1		128	74.5	49	31.2	79	43.3		137.4	109.6	49	35.9	88.4	73.7		159	106.9	54.4	29.7	104.6	77.2
Pop.1-129		126.2	79.5	52.8	41.8	73.4	37.7		118.1	89.8	50.4	38.5	67.7	51.3		159	122	68	45	91	77		170.9	141.3	81	54.7	89.9	86.6
Pop.1-130		156.6	82.2	78.5	39.9	78.1	42.3		153	107.6	74	49.5	79	58.1		.	165	.	76	.	89		194.3	159.3	107.4	68.2	86.9	91.1
Pop.1-131		138.9	83.2	59	33.4	79.9	49.9		120.5	95	50.5	49	70	46		133	121	53	46.8	80	74.3		168.8	157.5	61.3	60.2	107.5	97.3
Pop.1-132		117.5	89.1	64.5	37.8	53	51.4		143.8	116.8	67.4	58.3	76.4	58.5		181.6	163.8	79	59	102.6	104.8		185.8	163.8	72.8	59.6	113	104.2
Pop.1-133		166.7	106.8	73.3	43.3	93.4	63.5		141	124.3	68.7	56.7	72.3	67.7		199.8	153.4	87	54.8	112.8	98.6		192	185.6	90.2	88.4	101.8	97.2
Pop.1-134		118.6	82.7	53.2	35.9	65.4	46.8		115.8	83.8	51.5	38.8	64.3	45.1		153.7	141.8	60.2	46.3	93.5	95.5		168.4	154.7	64.3	55.5	104.2	99.2
Pop.1-135		.	.	.	.	.	.		.	.	.	.	.	.		.	.	.	.	.	.		.	.	.	.	.	.
Pop.1-136		182.8	113.1	81.1	45.7	101.7	67.4		160	111.1	64.8	47.9	95.2	63.2		184.4	150.8	70.1	57.8	114.3	93.1		198.6	182.3	77.5	72.8	121.1	109.5
Pop.1-137		127.1	95.3	66.6	44.2	60.5	51.1		135.8	109.6	71	53.3	64.8	56.3		144.5	137.8	73	70.4	71.5	67.4		144.8	138.9	81.9	73.8	63	65.2
Pop.1-138		126.1	73.7	43.2	18.2	82.9	55.5		125.9	82.5	46.1	26.5	79.7	56		161.4	126.2	54.6	39.4	106.8	86.8		169.3	137	63.1	42.9	106.1	94.1
Pop.1-139		91.9	85	46	38	45.9	47.1		.	180	.	65	.	115		149	119.3	49	47	100	72.3		154.8	128	64.6	43.4	90.2	84.6
Pop.1-140		137.6	119.8	63.2	45.8	74.5	74		133.3	130.8	65.9	63	67.4	67.8		203.8	191	87.3	57.3	116.4	133.7		196.4	182.5	75.3	69.2	121.1	113.2
Pop.1-141		203.9	151.8	97.4	48.2	106.6	103.6		186	150.3	82	58.8	104	91.5		182	166.3	64	49.3	118	117		193.4	177.1	106.5	89.4	86.9	87.7
Pop.1-142		127.9	100.1	65.1	38.5	62.8	61.6		141.6	126.7	54	46.5	87.6	80.2		181	147.5	71	56	110	91.5		157.1	153.2	53.6	45.4	103.5	107.8
Pop.1-143		131.9	83.2	47.2	25.3	84.7	57.9		159	90	74	40.5	85	49.5		.	145	.	40	.	105		.	.	.	.	.	.
Pop.1-144		115.8	67.6	51.2	29.5	64.6	38.2		133.8	73.1	51	29.4	82.8	43.7		155.2	148.3	59.2	44.2	96	104.2		164.1	154.4	65.2	44.7	98.9	109.7
Pop.1-145		146.9	108.4	63.6	38.2	83.3	70.2		150.9	126.5	65.9	48.8	85	77.7		187.2	166.2	89.3	56.8	97.9	109.5		181.5	173.5	55.4	50	126.2	123.5
Pop.1-146		156.3	85.9	67.2	42.1	89	43.8		141	97.7	59	43.1	82	54.5		185.6	157.3	66.9	48.5	118.7	108.8		196	162.9	76.5	52.2	119.5	110.7
Pop.1-147		165.6	107.4	63	25.4	102.7	82		173	165.3	69.3	62.7	103.7	102.7		185	181.8	80.5	77	104.5	104.8		196.4	167.2	87	68.1	109.4	99.2
Pop.1-148		140.8	119.8	61	49.7	79.7	70.1		162.8	129	65	47.3	97.8	81.8		199	175.5	85.7	69	113.3	106.5		191.6	181.2	81.5	70.4	110.1	110.8
Pop.1-149		141.1	89.6	64.9	47.5	76.3	42.1		108.3	99.3	54.3	51.6	54.1	47.7		171	154	70.3	66.3	100.8	87.8		166.5	159.1	62.5	57.1	104	102
Pop.1-150		141.6	89.8	70.5	39.6	71.2	50.3		145.8	90.2	72.5	44.2	73.3	46		169.3	135.8	81.3	55	88	80.8		175.3	158.9	91	69.2	84.2	89.7
Pop.1-151		110.7	68.4	53.4	33.3	57.3	35		114.1	77	55.9	35	58.3	42		115.8	113.5	54.3	47.5	61.4	66		156.2	120	73.2	40.7	83.1	79.3
Pop.1-152		152	88.5	55.9	28.4	96	60.2		113	64.3	46.6	32	66.4	32.3		196	161.3	84	53.3	112	108		194.6	158.4	97.7	64.9	96.9	93.5
Pop.1-153		129.3	123.6	48.1	39.6	81.2	84		142.7	133.8	52.7	50.8	90	83		170	150.7	60	56.7	110	94		164.8	151.4	61	56.9	103.8	94.5
Pop.1-154		148.5	83	54.5	34.5	94	48.5		128.4	84.8	45.4	28	83	56.8		164.7	136	47.3	40.5	117.3	95.5		161.1	146.7	58.8	46.9	102.3	99.8
Pop.1-155		174.3	118.8	73.9	38	100.4	80.8		172.1	134.4	76.6	51.9	95.5	82.6		202.3	186.3	77.8	56	124.4	130.3		181.9	173.1	53.7	51.2	128.2	121.9
Pop.1-156		124	79.5	58.2	38.2	65.7	41.2		124.6	76	56.1	36.9	68.4	39.1		137	113.5	47.5	44.5	89.5	69		160	139.4	70.2	41.9	89.8	97.4
Pop.1-157		.	.	.	.	.	.		.	.	.	.	.	.		.	.	.	.	.	.		.	.	.	.	.	.
Pop.1-158		153.9	105.2	57.1	38.7	96.8	66.5		134.3	78.7	51.6	37.8	82.6	40.8		166.2	128.8	46.2	42	120	86.8		181.8	153.5	66.5	49.1	115.3	104.4
Pop.1-159		153.4	102.3	76	40.9	77.4	61.4		144.1	94.7	75.7	46.8	68.4	47.8		206	172.5	89.5	69	116.5	103.5		212.3	190.1	102.2	83.7	110.1	106.3
Pop.1-160		118.3	99.8	52.8	36.1	65.5	63.7		110	105.7	56.8	37	53.3	68.7		167.7	128.6	66.7	42.1	101	86.4		155.8	144.1	54.5	48.4	101.4	95.7
Pop.1-161		171.4	75.9	56.9	30.5	114.5	45.5		136	104	54	53	82	51		173	150.3	60	57.5	113	92.8		160.8	152.2	68.8	56.5	92	95.7
Pop.1-162		152.5	128.9	80.8	54	71.7	74.9		164.2	123.3	86.3	55.6	77.8	67.8		180	165.7	99.7	80.7	80.3	85		192.4	186.7	106.2	87.7	86.2	99
Pop.1-163		153.1	61.4	81.9	39.7	71.2	21.8		133	93	65.2	43.3	67.8	49.7		214.5	172.3	98.8	59.5	115.8	112.8		191.5	177.6	87.4	77.4	104.2	100.2
Pop.1-164		113.1	78	50	29.7	63.1	48.3		114.2	110.6	56.6	52.3	57.6	58.3		150.3	118.8	65.8	43.8	84.5	75		150.3	126.7	59.4	46.3	90.9	80.5
Pop.1-165		96.6	74.3	38.3	29.3	58.3	45		.	85	.	30	.	55		112	103	37	34	75	69		.	.	.	.	.	.
Pop.1-166		184.4	161.6	71.3	55.7	113.1	105.9		159.4	153	67.6	50.3	91.8	102.7		200	191.4	77.8	70.5	122.3	120.9		209.5	191.8	92.3	65.2	117.3	126.6
Pop.1-167		176.6	95.1	74.6	42.8	102	52.4		168.2	146	73.4	51.8	94.8	94.3		209	186	93	65	116	121		198.5	185.8	98.1	67.9	100.4	118
Pop.1-168		141.8	90.4	49.5	31.6	92.3	58.8		154	130	50.9	43.7	103.1	86.3		182	166	60	47.5	122	118.5		159.2	156.7	53.3	48.2	105.9	108.5
Pop.1-169		.	.	.	.	.	.		.	.	.	.	.	.		.	.	.	.	.	.		.	.	.	.	.	.
Pop.1-170		162.3	86.6	68.9	40.2	93.4	46.4		184.1	125.7	74.3	44.3	109.9	81.4		203.7	191	63.8	57.3	139.9	133.8		210.9	187.2	83.8	63.3	127	123.9
Pop.1-171		167.4	104.3	57.6	41.6	109.8	62.7		168.8	119.5	57.2	37.8	111.7	81.7		174	165.3	50.3	42.7	123.8	122.7		199	181.8	68.2	49.2	130.8	132.7
Pop.1-172		129.8	103.3	51.3	36.6	78.4	66.7		154.5	122.5	55.3	42.3	99.3	80.2		185.5	153.2	65.5	44.5	120	108.7		.	.	.	.	.	.
Pop.1-173		123.5	88	54.4	39.9	69.1	48.1		137.7	98.3	59	39	78.7	59.3		155.3	109.8	47.5	34	107.8	75.8		149.4	126.9	58.2	44.4	91.2	82.5
Pop.1-174		140.8	95.4	50.8	43.9	90	51.5		126.5	94.2	61	40.2	65.5	54		164.5	148.3	61.3	56.7	103.3	91.7		176.8	156.5	67.5	58.9	109.3	97.6
Pop.1-175		119.4	96.3	57.8	36.6	61.6	59.7		132.3	98.3	57.9	38.6	74.4	59.8		187.5	151.1	74.8	54.8	112.8	96.3		195.2	162.1	83.7	56.5	111.6	105.6
Pop.1-176		185.5	132.7	71.2	43.2	114.3	89.5		152.2	103.8	57.2	37.9	95	66		220.8	187.2	83	62.5	137.8	124.7		230.7	205.9	96.5	81.9	134.3	124.1
Pop.1-177		.	.	.	.	.	.		.	.	.	.	.	.		.	.	.	.	.	.		.	.	.	.	.	.
Pop.1-178		141.4	104.1	56	34.5	85.5	69.6		121.2	82.6	50.3	30.7	70.8	51.9		172.6	138	62	47.2	110.6	90.8		183.6	173.8	73.1	56.9	110.5	116.8
Pop.1-179		157.4	111.8	69.3	44	88.1	67.8		135.4	113.1	71.3	48.1	64.1	65		185.3	163.5	80.8	62.8	104.5	100.8		187.5	170	81.8	69.5	105.7	100.6
Pop.1-180		136.3	87.7	63.5	43.2	72.8	44.5		141.3	101.3	59.6	37	81.7	64.3		176	169.7	66	63.8	110	105.9		178	144.3	76.2	53.4	101.9	90.8
Pop.1-181		147.9	101.8	64	33.8	83.9	68		145.1	126	61.4	41.6	83.7	84.4		211.5	171	74.3	61.3	137.2	109.8		196.2	163.9	82.1	57.7	114.2	106.3
Pop.1-182		102.6	84.3	47.1	36.5	55.5	47.7		109.8	85.7	49.2	39	60.7	46.7		119.3	115.3	49.7	41.3	69.7	74		127.7	112	44.6	35	83.1	77
Pop.1-183		147.7	112.6	71.5	47.7	76.3	64.9		147.5	129.3	70	58	77.5	71.3		173.6	161	88	64	85.6	97		176.9	166.3	79.1	68.2	97.8	98.1
Pop.1-184		106.1	105.7	37.5	37.3	68.6	68.4		144.2	131.2	56.3	51.3	87.9	80		179	171	69	57	110	114		188.9	188.6	75.9	72.9	113	115.7
Pop.1-185		84.9	50.9	45.9	22.6	39	28.3		86	46.7	25	23.3	61	23.3		171	154	48.7	48	122.3	106		192.5	145.2	74.6	57.1	118	88.1
Pop.1-186		135.9	72.9	46.9	22.7	89	50.2		124.7	108	51	35.7	73.7	72.3		150	142.5	51	47.5	99	95		.	.	.	.	.	.
Pop.1-187		164.6	109.4	60.4	42.4	104.2	67		161.8	134	68.2	48	93.6	86		210.7	147.6	91.3	55	119.4	92.6		215.8	168.3	103.4	64.7	112.4	103.6
Pop.1-188		146.1	94.2	63.7	37.9	82.4	56.2		147.6	108.3	63.8	43.8	83.8	64.5		172.8	143.2	74.3	48.8	98.5	94.3		184.1	162.3	63.4	49.9	120.7	112.5
Pop.1-189		131.2	102.3	47.1	36.4	84.2	65.9		160.7	115.5	58	38	102.7	77.5		182.7	168.8	72.3	56.8	110.4	112		180.1	148.2	72.6	58.3	107.5	89.9
Pop.1-190		124.5	101.8	49.2	36.1	75.3	65.8		114.5	72.8	55.5	28.8	59	44		195.5	150.7	68.5	49.3	127	101.3		179.5	161.1	67.1	54.3	112.4	106.9
Pop.1-191		154.2	82.4	73.3	42.2	80.9	40.3		143.5	104.7	62.3	46.5	81.2	58.2		.	.	.	.	.	.		173.1	158.9	93.6	72.5	79.5	86.4
Pop.1-192		119.2	100.9	38.5	32.5	80.7	68.4		139.3	129.4	55.2	45.8	84.2	83.7		177	145.8	59.3	41.8	117.8	104		168.1	161.6	60.2	56.4	107.9	105.1
Pop.1-193		171.9	153.4	77.9	39.5	94	113.9		147	101.7	64.6	45.3	82.4	56.4		187.8	181.5	62	54	125.8	127.5		180.5	177.4	94	69.4	86.5	107.9
Pop.1-194		150.7	98.4	46	39.2	104.7	59.2		123	85.7	47.5	34.8	75.5	50.9		137.5	134	45	44.3	92.5	89.8		175.7	162.2	65.5	50.6	110.3	111.6
Pop.1-195		138.2	111.4	61.6	40.9	76.6	70.5		143	110.5	59.5	49.6	83.5	60.9		184.7	152	71	57.3	113.7	94.7		166.2	156.8	63	59.1	103.2	97.7
Pop.1-196		130.2	86	41.3	18.7	88.9	67.3		137.8	100	47.3	32.2	90.5	67.8		174	151.7	65	45.3	109	106.3		176.5	163	52.5	46	124	117
Pop.1-197		158.2	82.3	60.1	37.2	98.2	45.2		115	90	49.5	41.5	65.5	48.5		139	126.3	54.3	42.5	84.8	83.8		160.2	134.4	54.9	46.5	105.3	87.9
Lines, the family line of the recombinant inbred line population.
WQ, Wuqiao; LS, Lishu.
I, II, the two replications within field experiments.
PH plant height, EH ear height, ILAU the internode length above the uppermost ear.
Treatment CK, without ethylene (CK) treatments; ET, with ethylene (ET) treatments.
".", the missing value.
