# Supplementary material for: Analysis of the genetic basis of plant height-related traits in response to ethylene by QTL mapping in maize (Zea mays L.)
Source: PLoS One. 2018 Feb 21;13(2):e0193072. doi: 10.1371/journal.pone.0193072 (PMC5821358; doi:10.1371/journal.pone.0193072)
Supplement: S2 Table — (XLSX) [file pone.0193072.s002.xlsx]

## Sheet: Pop.2
S2 Table. Phenotypic in PH, EH, and ILAU by ET treatment in KUI3 × B77 population (Pop. 2) for the study.
Lines	WQ-I	CK_PH	ET_PH	CK_EH	ET_EH	CK_ILAU	ET_ILAU	WQ-II	CK_PH	ET_PH	CK_EH	ET_EH	CK_ILAU	ET_ILAU	LS-I	CK_PH	ET_PH	CK_EH	ET_EH	CK_ILAU	ET_ILAU	LS-II	CK_PH	ET_PH	CK_EH	ET_EH	CK_ILAU	ET_ILAU
Pop.2-1		101.7	78.3	45.8	32.1	55.9	46.3		125.8	97.3	53.2	37.3	72.6	60		155.7	151.8	67.7	60.4	88	91.4		183.2	178.6	85.4	83.5	97.8	95.1
Pop.2-2		129.8	102.6	63.6	44.6	66.2	58.1		126	119	57.5	55.5	68.5	63.5		149.3	145.5	77.5	65	71.8	80.5		161.5	146.8	82.5	68.4	79	78.4
Pop.2-3		135.6	112.8	53.9	35.1	81.7	77.7		129.2	113.4	49.8	36.1	79.4	77.3		170.8	162.6	86.4	60	84.4	102.6		171.8	161.2	76.6	69.8	95.2	91.4
Pop.2-4		141.3	112.6	52.3	37.2	89	75.4		152.4	138.4	69.6	57.3	82.9	81.2		166.3	162.6	86.7	72.8	79.6	89.8		167.4	160.6	88.6	78.2	78.8	82.4
Pop.2-5		91.4	57.1	40	19.8	51.5	37.3		117.8	107.3	56	46.6	61.8	60.7		145	121.5	70.5	48	74.5	73.5		150.7	139.3	69.9	57.1	80.8	82.2
Pop.2-6		184.9	151.3	79.9	64.1	105	87.2		186.3	161.2	81.7	71.8	104.6	89.4		228.6	218.1	89.2	79.1	139.4	139		230.8	226.2	94.3	77.6	136.5	148.6
Pop.2-7		146.9	143.5	47.6	36	99.4	107.5		171	140.5	58.5	40	112.5	100.5		204	189.8	84.7	70	119.2	119.8		.	210.5	.	85.6	.	124.9
Pop.2-8		151.2	142.8	76.5	66.3	74.7	76.5		163.8	148.5	88.3	72.7	75.5	75.8		189.3	165.7	109.3	86.3	80	79.3		179.9	173.6	90.7	74.2	89.1	99.4
Pop.2-9		123.2	119	.	38.2	.	80.8		170	151.3	74.8	49.5	95.3	101.8		184.5	178	71.5	48	113	130		172.7	164.3	73.2	72.6	99.5	91.7
Pop.2-10		157.5	137.9	85.9	56.9	71.6	81		158	119.8	70.5	48.5	87.5	71.3		182.5	157.9	88.4	53.9	94.1	104		181.8	175.3	81.1	75.9	100.7	99.4
Pop.2-11		114.2	76.4	35.2	20.9	79	55.4		135.8	117.3	45.8	37.5	90	79.8		167	138	61.5	34.3	105.5	103.7		141.2	139	57.7	49.2	83.5	89.8
Pop.2-12		163.4	103.2	64.1	36.4	99.3	66.8		184.2	145.8	70.4	46	113.8	99.8		.	.	.	.	.	.		.	.	.	.	.	.
Pop.2-13		172.6	137.6	82.3	55	90.4	82.6		181.7	178	82.5	67	99.2	111		207.6	193.7	94.6	77.8	113	115.9		188.9	174.2	96.5	77	92.4	97.2
Pop.2-14		131.7	88.1	67.6	39.4	64.1	48.7		159.5	142.3	71.2	54.5	88.3	87.8		.	.	.	.	.	.		.	.	.	.	.	.
Pop.2-15		168.9	118.1	78.8	37	90	81.1		181.5	136.9	84.6	47.9	96.9	89		.	.	.	.	.	.		.	240	.	76	.	164
Pop.2-16		175.3	130.8	70	48.2	105.4	82.7		179.8	162	82	62	97.8	100		195	188.7	106.8	77.7	88.3	111		190.2	169.4	93.5	82.8	96.7	86.7
Pop.2-17		143.5	120.9	64.5	48.3	79	72.6		169.3	131.7	71.5	52.8	97.8	78.9		181	.	50	.	131	.		183.8	180.7	75	68	108.8	112.7
Pop.2-18		168.4	125.6	68.7	33.1	99.7	92.5		176.1	132.1	77.3	46.4	98.8	85.7		180.9	170.7	99	64	81.9	106.7		189.8	183.4	84.4	79.3	105.4	104.1
Pop.2-19		104	67.4	42.6	22.8	61.5	44.6		172.8	145.7	59.5	50.7	113.3	95		183.3	168	67	55	116.3	113		188.2	177.2	83.5	61.6	104.7	115.7
Pop.2-20		133.6	92.6	54.3	32	79.3	60.6		132.3	123.8	60.4	48.8	71.9	75		163.9	140.5	74.6	59	89.3	81.5		161.8	133.7	72.6	54.3	89.2	79.4
Pop.2-21		87.9	75.5	49.2	27.2	38.8	48.3		135.3	116.5	53.3	42.4	82	74.1		165.7	154.5	57	44.5	108.7	110		.	.	.	.	.	.
Pop.2-22		.	.	.	.	.	.		106.5	102.8	48.7	37.6	57.8	65.2		165.8	141.7	90.3	44.5	75.5	97.2		158.9	137.2	71	61.2	87.9	76
Pop.2-23		146.7	128.9	59.4	49.8	87.3	79.1		195.6	151	86.4	61.5	109.1	89.5		195	185	90.8	75	104.3	110		203.9	197.4	88.5	69.5	115.5	127.9
Pop.2-24		177	114	79.3	36.2	97.7	77.8		181.2	145.4	84.2	54.4	97	91		187.1	180	91.2	73.5	95.9	106.5		170.5	169.3	93.5	74	77	95.3
Pop.2-25		120.8	77.8	50.4	32.7	70.4	45.1		128.6	111.4	53.7	40.4	74.9	71		185.6	155.5	63.5	52.7	122.1	102.8		.	.	.	.	.	.
Pop.2-26		152.7	123.2	60.8	37.9	91.9	85.3		157.4	101.3	63.8	38.5	93.6	62.8		.	.	.	.	.	.		172.5	165	72	57.5	100.5	107.5
Pop.2-27		153	119.5	69.8	49	83.2	70.5		.	.	.	.	.	.		181.5	178	55.2	50	126.3	128		205	196	77.5	77.5	127.5	118.5
Pop.2-28		164.2	133.5	71.9	46.3	92.3	87.2		164.3	135.8	67.8	52.6	96.5	83.2		.	162	.	40	.	122		188.5	176.4	90	70	98.5	106.4
Pop.2-29		168.3	111.4	65.5	41.6	102.8	69.8		171.2	125.5	69.2	48.5	102	77		191.8	186.7	67.3	57	124.6	129.8		190	188.6	67.4	59.8	122.6	128.9
Pop.2-30		144.3	130	57.6	36	86.7	94		145	91	53.5	27	91.5	64		.	217	.	68	.	149		165.8	161.7	61.5	58	104.3	103.7
Pop.2-31		117.8	114.2	40.5	36.7	77.4	77.5		125.5	117.8	45	43.3	80.5	74.5		201	189.5	83.3	65	117.7	124.5		188.9	180.3	73.5	72.2	115.4	108.2
Pop.2-32		101.7	82.2	34.1	20.4	67.6	61.7		139.8	113	53	37.4	86.8	75.6		138.8	115.5	55.2	44	83.6	71.5		142.5	133.3	54	40.8	88.5	92.5
Pop.2-33		149.8	132.1	58.2	45	91.6	87.1		.	166.5	.	56.5	.	110		188	186.5	72.5	67.5	115.5	119		.	.	.	.	.	.
Pop.2-34		131.9	99.8	58.7	38.5	73.2	61.3		148.7	122.2	56.4	44.5	92.3	77.7		204.6	187.1	77.6	69.8	127	117.3		200.7	191.2	85.3	72.9	115.4	118.3
Pop.2-35		162.2	111.8	65.2	40	97	71.8		175	145	66.8	52.8	108.2	92.3		191.7	178.1	83.9	56.2	107.8	121.9		.	162.3	.	49.6	.	112.7
Pop.2-36		165.8	143.3	53.4	40.4	112.5	103		175.3	166.7	69.5	68.7	105.8	98		201	184.1	80	70	121	114.1		198.8	189.2	88.5	71.2	110.3	118
Pop.2-37		134.2	.	58.4	.	75.9	.		149	.	51.5	.	97.5	.		.	.	.	.	.	.		.	.	.	.	.	.
Pop.2-38		150.4	125.1	78.9	54.9	71.5	70.2		190.3	139.4	90	63.3	100.3	76.1		183.5	154.3	101	73.3	82.5	81		189.8	178.3	111	90.5	78.8	87.8
Pop.2-39		151.1	130.1	53.4	37.3	97.7	92.8		175.3	156.3	69	51.2	106.3	105.1		190	172.5	82.7	65	107.3	107.5		193.9	177.9	86	71.6	107.9	106.3
Pop.2-40		172.1	148.7	66.1	44.1	106	104.5		179.8	146.4	75	52.6	104.8	93.8		.	167.2	.	46.5	.	120.7		.	.	.	.	.	.
Pop.2-41		142.8	142	55	35.8	87.8	106.2		149.3	119	60.3	49.8	89	69.3		168.3	156	71.3	59	97	97		161.5	158	70	60	91.5	98
Pop.2-42		138.5	111.5	44.9	37.1	93.6	74.4		152	143.5	52	48	100	95.5		210	201.5	75	62.7	135	138.8		.	61.2	.	35.2	.	26
Pop.2-43		.	99	.	33.4	.	65.6		169.5	.	60.5	.	109	.		.	.	.	.	.	.		.	.	.	.	.	.
Pop.2-44		178.6	128	56.3	34.3	122.3	93.8		175	153	56.5	42.6	118.5	110.4		189	179	81.3	59.5	107.8	119.5		193	188.6	79.5	67.7	113.5	120.9
Pop.2-45		144.8	122.9	58.5	45.1	86.3	77.8		110	101.5	43.7	33	66.3	68.5		168.4	149.9	96.4	66	72	83.9		145.7	135	81.7	68.5	64	66.5
Pop.2-46		148.3	113	66.1	36.1	82.2	76.9		180	157.3	77	57.8	103	99.5		187.5	183.9	91.6	71.9	96	112		220.3	196.8	92.5	63.3	127.8	133.5
Pop.2-47		212.8	162.3	64.7	38.9	148.2	123.3		178	175	52.2	51	125.8	124		216.9	208.3	72.7	57.4	144.2	150.9		.	235.1	.	77.6	.	157.5
Pop.2-48		245	157.8	85	31.7	160	126.1		0	0	0	0	0	0		.	.	.	.	.	.		.	.	.	.	.	.
Pop.2-49		.	.	.	.	.	.		.	.	.	.	.	.		.	.	.	.	.	.		.	.	.	.	.	.
Pop.2-50		120.5	102.8	51.2	43.6	69.3	59.2		190	157.5	95	59.5	95	98		185.5	174	90	79.5	95.5	94.5		191.3	183.8	109	92.7	82.3	91.1
Pop.2-51		143.7	118.6	56.2	37.8	87.5	80.9		180.5	136.7	85.2	74.5	95.3	62.2		186	176.5	82.5	58.3	103.5	118.2		182.5	174.2	92.5	72.4	90	101.8
Pop.2-52		112.9	91.2	25.1	16.3	87.8	74.9		112.7	103.3	41.3	31.7	71.3	71.7		.	198	.	50	.	148		193.1	162.2	61.2	46.2	131.9	116.1
Pop.2-53		147.8	128.7	57.4	54.7	90.4	74		138.8	151.5	62.3	64	76.5	87.5		.	227.5	.	75	.	152.5		198.5	178.5	103	77.7	95.5	100.8
Pop.2-54		173.9	132.9	75.8	42.8	98.1	90.1		179.8	176.2	82.5	66.2	97.3	110		.	226.6	.	62.5	.	164.1		.	221.5	.	61	.	160.5
Pop.2-55		128.6	82.8	52.5	36.1	76.1	46.7		167	129	67.7	51.7	99.3	77.3		186.7	164.5	56.9	37.6	129.9	126.9		.	.	.	.	.	.
Pop.2-56		156.1	121.2	47.4	38.8	108.7	82.3		143.7	136.3	56.1	47.8	87.6	88.5		199	178.3	62.5	51	136.5	127.3		171.7	168.4	63.7	48.1	108	120.3
Pop.2-57		129.8	91.3	34.9	17.7	94.9	73.6		120	113.5	43.7	30	76.3	83.5		148.5	144	61.5	45.6	87	98.4		132.6	128.3	55.3	46.2	77.3	82.1
Pop.2-58		119.5	117.4	56.2	36.2	63.3	81.2		170	162	70.5	57.7	99.5	104.3		186	168.8	79	75	107	93.8		193.5	180	96	77.2	97.5	102.8
Pop.2-59		139.1	135	71.8	66.7	67.3	68.4		168.4	151	78.2	70.8	90.2	80.3		156.5	.	94	84.5	62.5	.		186.3	185.3	94	92.1	92.3	93.3
Pop.2-60		178	140.4	71.9	48.4	106.1	91.9		189.3	166.3	77	62.3	112.3	104		195	177.5	91	73.7	104	103.8		186.3	179.5	92	90.3	94.3	89.3
Pop.2-61		154.4	115.1	53.9	31.4	100.4	83.7		180.3	144.8	63.2	41.5	117.2	103.3		186.4	167.6	74.7	49.2	111.7	118.3		193.2	188.4	77.6	64.1	115.6	124.2
Pop.2-62		87.7	82.3	33.8	25.7	53.9	56.6		130.4	97.5	42.8	39.7	87.7	57.8		167.2	152.3	51.3	46.7	115.8	105.7		175.3	160	71.3	57.1	104	103
Pop.2-63		.	122	.	46.6	.	75.4		.	168	.	66	.	102		165	160	80	72	85	88		173.2	165.4	81.3	69.5	91.9	95.9
Pop.2-64		143.8	139.2	38.1	37.3	105.7	101.9		154	146.8	53	43	101	103.8		202.3	170.8	85	63.7	117.3	107.1		176.7	175.5	80	61.3	96.7	114.3
Pop.2-65		166.9	111.7	57.6	32.3	109.3	79.5		153.5	130.6	54.5	36.6	99	94		.	.	.	.	.	.		181.1	188.8	84.7	65.3	96.4	123.5
Pop.2-66		170.2	109.2	55.7	34.8	114.5	74.4		171.3	135	60.3	39.3	111	95.7		196.8	171.9	61.5	44.8	135.3	127.1		172	166.5	54.3	43.3	117.7	123.2
Pop.2-67		124.3	101	.	42.8	.	58.2		152.3	148.5	55.7	42.5	96.7	106		188.5	176.5	94.6	66.8	93.9	109.7		186	185	77	68.5	109	116.5
Pop.2-68		151.2	124.3	70.5	47.4	80.7	76.9		152.5	135	67.3	55.5	85.2	79.5		167	152.5	80	61.8	87	90.8		165.2	162.2	83.3	70.7	81.8	91.5
Pop.2-69		161.8	160.9	64.6	49.5	97.1	111.5		176.4	158	70	52.3	106.4	105.7		206.3	191.8	85.5	67	120.8	124.8		204	194.4	83.5	74.1	120.5	120.3
Pop.2-70		128.5	125.7	42.4	41.6	86.2	84.1		162.7	159.4	64.2	53.6	98.5	105.8		183.4	179.7	74	65.6	109.4	114.1		200.4	181.6	87.8	76.8	112.7	104.8
Pop.2-71		188.3	140	71.5	44.9	116.9	95.1		200.6	178.8	90.2	78	110.4	100.8		192.5	174.7	96	67.7	96.5	107		186	174.4	96	78	90	96.4
Pop.2-72		125.8	104	51.4	34.7	74.4	69.3		142.3	109.5	69.3	46.5	73	63		161	156.3	71.5	66	89.5	90.3		154.5	147	78.7	58.4	75.8	88.6
Pop.2-73		149.8	143.9	60.1	44.7	89.7	99.2		166.4	138.5	71.2	50.8	95.2	87.7		191.5	171.9	88.3	67	103.2	104.9		168.1	143.8	80	68.8	88.1	75
Pop.2-74		227.5	153.3	94.7	56.8	132.8	96.5		176.5	164	85	58.3	91.5	105.7		.	165.5	.	75	.	90.5		197	187	85	80	112	107
Pop.2-75		149.5	109.6	54.5	32.6	95.1	77		149.8	122.9	50.6	36.6	99.2	86.3		177.3	171.9	64.5	54.2	112.8	117.7		176.1	170.6	62.3	53.3	113.9	117.4
Pop.2-76		139.5	109.2	62.9	43.4	76.6	65.8		124.3	120	55.8	51.4	68.5	68.6		.	205	.	50	.	155		149.2	147.7	80.3	66.8	68.8	80.8
Pop.2-77		167.4	132.6	50.1	34.5	117.3	98.1		189	161	67.7	54.3	121.3	106.8		212	186.2	72.8	57.2	139.3	129		190.5	177.3	78	61.8	112.5	115.5
Pop.2-78		.	114.3	.	43.2	.	71.1		.	.	.	.	.	.		.	.	.	.	.	.		225	200	88.5	62	136.5	138
Pop.2-79		195.7	141.3	80	44.9	115.7	96.4		175	160	74.7	56.6	100.3	103.4		.	241.5	.	75	.	166.5		170.5	163	94	77	76.5	86
Pop.2-80		103.6	79.7	38.6	29.8	65.1	49.9		140.8	122.8	51.8	42	89	80.8		168.9	158.5	72.3	65.2	96.6	93.3		167.9	165	76.3	66.9	91.6	98.1
Pop.2-81		164.5	111.6	59.1	36.1	105.5	75.5		160.7	134.3	57.5	44.3	103.2	90		185.5	174	81	55	104.5	119		182	174.8	75	61.7	107	113.2
Pop.2-82		.	.	.	.	.	.		.	.	.	.	.	.		.	.	.	.	.	.		.	.	.	.	.	.
Pop.2-83		174.5	122.3	66.2	33.9	108.2	88.4		193.6	138.6	82.8	53	110.8	85.6		206	181.1	93	69.3	113	111.8		195.5	172.8	92.5	63.4	103	109.4
Pop.2-84		119	88.6	51.2	33.7	67.9	54.9		121.4	96.8	52.9	41.6	68.6	55.2		147.3	139.4	61.7	59	85.6	80.4		147.5	135.4	68.7	56	78.8	79.4
Pop.2-85		154.9	112.8	67.3	43	87.6	69.8		0	0	0	0	0	0		190.9	187.6	88.8	77.5	102.1	110.1		200	197	86	79.3	114	117.8
Pop.2-86		164	126.8	80	47	84	79.8		215.1	174.7	96	74.7	119.1	100		209	189.3	100.3	67.8	108.7	121.5		209.6	202.6	98	85.3	111.6	117.3
Pop.2-87		169.1	125.6	76.3	33.4	92.7	92.3		162.8	161.3	54.8	51.5	108	109.8		271	.	65.1	.	205.9	.		202.7	196.8	84	82	118.7	114.8
Pop.2-88		185.1	179.4	72.3	39.2	112.8	140.2		138	106	66	44	72	62		198	179	95	63.5	103	115.5		192	179	87	75.7	105	103.4
Pop.2-89		179.3	155.3	64.5	40.1	114.9	115.1		172.3	150	59	46	113.3	104		221.5	214.2	97.5	70.5	124	143.7		210.5	188.8	95	72.6	115.5	116.2
Pop.2-90		90.5	74.2	36.6	16.1	53.9	58.1		130	103	56.3	40	73.7	63		184	177.5	60	56	124	121.5		184	177.3	81.6	74	102.5	103.3
Pop.2-91		138.4	104.6	67.9	45.3	70.5	59.4		146	119.3	61	53	85	66.3		161.2	159.4	79	71.2	82.2	88.2		.	.	.	.	.	.
Pop.2-92		144.1	138.8	63.3	43.5	80.9	95.3		149.7	145.5	70.5	52.3	79.2	93.2		178.2	176	94.7	67.3	83.5	108.8		172.4	167.9	84.9	77.8	87.5	90.1
Pop.2-93		169.7	131.4	54.4	36.7	115.3	94.6		163.9	143.3	62.3	47.2	101.6	96.1		182	172	72.5	59.8	109.5	112.2		185.3	163.4	80.9	65.4	104.4	98
Pop.2-94		136.7	111.3	47.4	34.1	89.3	77.3		154.6	151	60	51.8	94.6	99.3		202.5	189.4	57	49.6	145.6	139.8		.	.	.	.	.	.
Pop.2-95		117.2	90.1	.	34	.	56.1		129.3	98.3	57.3	41	72	57.3		178.8	156	79.6	53.2	99.2	102.8		177.5	172	77	71	100.5	101
Pop.2-96		146.4	146.2	60.6	46.2	85.8	100		172.3	128	66.3	50	106	78		176	165.5	63.5	55	112.5	110.5		187.8	183.5	80.5	77.4	107.3	106.1
Pop.2-97		165.6	111.6	69.3	39.4	96.3	72.2		168.5	148.4	63	50.5	105.5	97.9		206.7	202.5	87.2	69.5	119.5	133		203.1	196.8	91.6	79.3	111.5	117.5
Pop.2-98		.	.	.	.	.	.		174	.	71	.	103	.		195.5	184	82	62	113.5	122		208.4	.	83.5	.	124.9	.
Pop.2-99		157.2	104.6	65.3	41.3	91.9	63.3		166.2	142.8	54.5	47	111.7	95.8		.	.	.	.	.	.		171	170.3	80	67.5	91	102.8
Pop.2-100		141.1	136.7	52	43.4	89.1	93.4		163.6	148	72.4	59.4	91.1	88.6		191.4	170.4	83	63.6	108.4	106.8		186.7	176.9	82.7	69.7	104.1	107.1
Pop.2-101		.	.	.	.	.	.		.	.	.	.	.	.		.	.	.	.	.	.		.	.	.	.	.	.
Pop.2-102		136.3	117.6	53	39.5	83.3	78.2		135.4	72.8	48.6	28.3	86.8	44.5		169.9	161.8	82.3	60	87.6	101.8		168.9	160.5	75.2	60	93.7	100.5
Pop.2-103		150.5	97	69.4	37.4	81.1	59.6		164	136	80	62.5	84	73.5		197.7	178.2	92.8	77.5	104.9	100.7		211.4	203.1	111	95.3	100.4	107.8
Pop.2-104		114.7	59	45.9	20	68.9	39		133	104	47	42.5	86	61.5		168	122.5	70	44.5	98	78		155.3	125.9	58.2	42.8	97.1	83.2
Pop.2-105		128.9	121.3	53.8	33.1	75.1	88.2		159.5	157	59.6	56.3	99.9	100.8		171	167	80	60	91	107		186.6	178.3	83.8	67.4	102.8	110.9
Pop.2-106		184.3	138	79.4	42.2	104.9	95.8		187.7	144.4	82	48.6	105.7	95.9		.	.	.	.	.	.		204.3	193.3	103.3	90	100.9	103.3
Pop.2-107		140.3	112.3	41.2	40.6	99.1	71.7		185.8	154.4	64.3	44.3	121.5	110.2		206.5	195.5	79.8	55	126.7	140.5		211.2	208.4	78.8	74	132.4	134.5
Pop.2-108		135.4	100.4	64.3	41.5	71	58.9		161.2	145.4	70.2	54.7	91	90.8		196.1	180	71.2	54.8	124.9	125.3		193.9	189.8	80	74.3	113.9	115.5
Pop.2-109		120.3	86.1	44.1	35.4	76.2	50.6		147.7	109.3	52	33.7	95.7	75.6		170.1	163.5	77.1	49.7	93.1	113.9		180	173.8	76.8	61.4	103.2	112.4
Pop.2-110		162.3	114.4	84.4	41	77.8	73.4		177.1	159	81	50.3	96.1	108.7		190.5	183.5	78	73.3	112.5	110.2		180.9	173.4	74	64.8	106.9	108.6
Pop.2-111		159.7	145.2	65.9	50.4	93.8	94.8		194	162.4	68.5	59	125.5	103.4		.	.	.	.	.	.		203	178.9	97.5	65.5	105.5	113.4
Pop.2-112		157.7	104.5	70.4	41.5	87.4	63		168.9	135.7	82.9	54	86	81.7		186.8	158.9	84.8	67.4	102	91.5		173.2	163.2	77.8	75.2	95.3	88
Pop.2-113		208.5	180.8	77.5	61.4	131	119.3		184.2	162	85	60.7	99.2	101.3		191.3	176.3	111	80.2	80.3	96.1		177.6	177.3	97	83.6	80.6	93.7
Pop.2-114		137.7	107.8	53.8	41.8	83.9	66		135.5	124	56	48.2	79.5	75.8		159.7	158.8	64.8	49.7	94.9	109.1		191.8	179.3	74.9	63.5	116.8	115.9
Pop.2-115		131.3	111.1	49.5	31.5	81.8	79.6		132.8	124.4	60.3	51.3	72.6	73.2		175.3	167	82.4	58	92.9	109		175.7	109.2	70.4	29.6	105.2	79.6
Pop.2-116		149.9	109.1	64.9	33.1	85	76		160.5	133.1	68.7	49.4	91.8	83.8		177.3	171.5	90	72.2	87.3	99.3		174.8	171.5	85.8	80.3	89	91.3
Pop.2-117		173.9	126.5	53.9	22.8	120	103.7		198	147.3	48	43	150	104.3		189	177.3	67	58.5	122	118.8		193.3	186.3	83.5	76.9	109.8	109.5
Pop.2-118		139.7	113.6	40.2	35.1	99.5	78.5		165.7	159	76.1	64.2	89.6	94.8		208.7	175.2	109.3	69.2	99.3	106		206.8	203	95.1	80.1	111.6	122.9
Pop.2-119		165	146	70.5	63.5	94.5	82.5		181.5	175	81	70	100.5	105		193.4	153.6	93.5	72.5	99.9	81.1		244.5	239.3	88.5	81.6	156	157.7
Pop.2-120		163.3	153.5	63.5	55.8	99.8	97.7		182.3	180.2	79	64.2	103.3	116		216.7	184.9	84.7	68.6	132.1	116.3		206.4	196	91	82.3	115.4	113.7
Pop.2-121		154.3	123	57.6	41.1	96.7	81.9		163.8	133.5	62.3	49.2	101.5	84.3		176.3	141.8	63	54.5	113.3	87.3		168.5	164.9	77	71.3	91.5	93.7
Pop.2-122		.	.	.	.	.	.		139.3	137.3	54.5	53.7	84.8	83.7		185.5	164.8	85	67.3	100.5	97.5		185.8	170.8	84.5	81.9	101.3	88.9
Pop.2-123		151.9	128.1	42.3	24.5	109.6	103.6		176.3	157.8	63.1	41.6	113.1	116.2		182	169.7	59	46	123	123.7		175.6	171.9	58.2	54.4	117.4	117.5
Pop.2-124		96.7	63.3	36.2	25.8	60.6	37.4		108.7	107	38.3	34.3	70.4	72.8		167.6	147.3	64.9	61.2	102.8	86.1		151.3	138.5	58	62	93.3	76.5
Pop.2-125		155	152.2	55.2	45.4	99.8	106.8		.	155.3	.	47.7	.	107.7		191.3	186.3	70.8	64	120.5	122.3		186.8	182.7	75.1	68.6	111.7	114.2
Pop.2-126		145.1	106.4	60.7	33.9	84.4	72.5		149	137.8	69.9	53.8	79.1	84		166	131.6	74.3	62.1	91.7	69.5		131.2	101.7	63	45.6	68.3	56.1
Pop.2-127		148.4	108.9	59.6	34	88.8	74.9		183.8	167.8	78.7	55.8	105.1	112		227.4	215.5	98.2	87.2	129.2	128.4		213.1	211	106.6	98.6	106.5	112.4
Pop.2-128		132.6	109.4	62.3	50.8	70.3	58.7		162.2	140	68.4	58.8	93.8	81.2		184.8	165.9	77.3	52.8	107.5	113.1		176.6	166	83.8	68.5	92.8	97.5
Pop.2-129		135.3	133.8	65.6	47.8	69.7	86.1		168.8	150.5	88.3	63	80.6	87.5		205	190.3	111.5	85	93.5	105.3		200.3	194.1	106.7	99.3	93.6	94.7
Pop.2-130		117.1	108.6	45.9	36	71.2	72.6		157.6	126.5	67.7	56.7	89.9	69.8		175.3	161	72	60	103.3	101		166.7	160.8	76.9	72.8	89.8	88
Pop.2-131		162.3	141.5	65	45.4	97.3	96.1		175.4	154.8	80.6	60.8	94.9	94		194.3	178.8	100.8	70	93.5	108.8		186.4	177.5	92.3	67.3	94.1	110.1
Pop.2-132		122.9	102.4	50.3	41.8	72.6	60.6		127	126	51.8	52	75.3	74		195.3	181.8	77	63.8	118.3	118		169.7	168	65.2	62.5	104.6	105.6
Pop.2-133		163.3	109.2	51.9	23.3	111.4	85.8		170	150	60.7	48.3	109.3	101.7		170.5	168.3	64	51.5	106.5	116.8		118.1	109.7	53.4	44.2	64.7	65.5
Pop.2-134		104.1	76.1	41	28.3	63.1	47.8		140.9	115.3	67.2	44.3	73.7	71		171.8	172.8	79.6	71.6	92.2	101.2		183.5	174.3	92.3	78.4	91.2	95.9
Pop.2-135		151.6	118.6	59.9	36	91.7	82.6		138	84.2	49	35.2	89	49		.	.	.	.	.	.		160.2	156.6	69.7	55.3	90.5	101.4
Pop.2-136		149.3	146.4	58.1	55	91.2	91.4		147.8	141.3	70.4	52.3	77.4	89.1		205.5	180.3	74.4	62.6	131.1	117.7		194.7	190.5	84.1	80.6	110.6	109.9
Pop.2-137		157.5	112.2	62.8	41.6	94.7	70.6		164.8	153.3	68.6	60.7	96.2	92.6		181.4	159.6	88.2	66.5	93.3	93.1		184.8	141.6	84.5	60.3	100.3	81.2
Pop.2-138		146.2	143.1	49.6	36.9	96.6	106.2		166	149	62.1	45.2	103.9	103.8		224.6	200.5	86	73.3	138.6	127.2		199.2	194	85.5	82	113.7	112
Pop.2-139		163	112.7	66.7	35.5	96.3	77.2		179.7	140.8	69.3	47	110.3	93.8		216.8	212.6	86	71.4	130.8	141.2		199.5	197.3	77.2	67.7	122.3	129.6
Pop.2-140		173.3	155.5	80.8	52.3	92.6	103.1		152.1	128.4	65.7	46.6	86.4	81.8		211.2	206.2	103.3	92.8	107.9	113.4		202.8	186.5	98	80	104.8	106.5
Pop.2-141		142.5	91.2	65.6	31.5	76.9	59.7		169	120.3	53.8	45.5	115.2	74.8		.	203.5	.	43.2	.	160.3		.	.	.	.	.	.
Pop.2-142		151.2	131.2	63.1	43	88.2	88.2		183.3	154.3	77.6	50.3	105.8	104		207	193	84	59	123	134		208.3	205.8	80.5	74.8	127.8	131
Pop.2-143		164.8	104	66.9	44.6	97.9	59.4		214.4	179.6	74.2	54.8	140.2	124.9		.	.	.	.	.	.		.	.	.	.	.	.
Pop.2-144		.	124.5	.	55.5	.	69		195	106	66	31	129	75		183.5	161.2	84.6	71.3	98.9	89.9		189	178.5	95	87.5	94	91
Pop.2-145		118.3	84.3	41.4	26.9	76.9	57.4		140	119	56.6	43.3	83.4	75.7		153.3	131.6	52.7	38.4	100.7	93.2		156.3	138.4	63.5	52.9	92.8	85.6
Pop.2-146		154.5	125.6	66.7	40.1	87.8	85.5		169.4	150.2	69.6	56	99.9	94.2		187.1	182.1	82.4	67.5	104.7	114.6		.	.	.	.	.	.
Pop.2-147		165.9	128.8	61.7	41.6	104.2	87.2		195.8	166.4	76.2	56.5	119.6	109.9		191.7	157.5	83.3	48.5	108.4	109		188.3	186.5	85.3	62.5	103	124
Pop.2-148		147.2	122.7	48	31.8	99.2	90.9		172.2	140	68.8	52	103.4	88		189.6	180	74.7	56.7	114.9	123.3		181.3	175.5	65.3	60	116	115.4
Pop.2-149		166	126	71.8	38.9	94.2	87.2		170.1	160.8	80.2	51	89.9	109.8		189	166.5	89.7	59	99.3	107.5		175.7	167.7	91.7	75.8	84	91.9
Pop.2-150		182.9	115.6	81.9	33.4	101	82.2		176.8	168.5	71.7	55.5	105.2	113		209.7	205.1	104	84	105.7	121.1		199	189.6	102.7	89.9	96.3	99.7
Pop.2-151		136	113.4	49.9	40	86.1	73.4		170.5	142.8	66.3	51	104.2	91.8		198.2	172	59.1	49.5	139.1	122.5		191.8	186	74.9	58.3	116.9	127.8
Pop.2-152		165	95.7	65.3	29.2	99.7	66.5		190.3	124.5	82.3	44.5	108	80		184.3	177.5	90	62.3	94.3	115.2		193.2	184.9	96.5	68.1	96.7	116.9
Pop.2-153		.	.	.	.	.	.		.	.	.	.	.	.		.	.	.	.	.	.		.	.	.	.	.	.
Pop.2-154		174.7	142.6	60.6	31.1	114.1	111.5		166	126.8	54.5	40.5	111.5	86.3		190.1	182.1	80	54.2	110.1	127.9		178.8	170	72	52.2	106.8	117.8
Pop.2-155		144.6	110	57.5	41.1	87.1	68.9		172.4	136.7	72.4	52.6	100	84.1		181.2	162.7	78.5	60.1	102.8	102.6		192.3	191.3	87.6	74.5	104.7	116.8
Pop.2-156		181.9	149.7	72.7	43.1	109.2	106.6		161.4	135.7	72.4	46.3	89	89.4		224	.	82	.	142	.		169.5	163.8	94.3	78.3	75.2	85.4
Pop.2-157		.	158.7	.	52	.	106.7		172.5	164.6	47.4	38.8	125.1	125.8		192.2	171.8	66.6	59.5	125.7	112.4		200	196.8	57.1	56	142.9	140.8
Pop.2-158		155.2	164.5	51.3	45.6	103.9	119		180.3	165	50.5	40	129.8	125		185.3	172	80	65	105.3	107		226.5	218.5	75	66.5	151.5	152
Pop.2-159		145.3	106.8	61.9	37.2	83.4	69.6		171.4	146.4	71.7	59	99.8	87.4		186.5	170.3	86.8	60.3	99.7	109.9		184.4	181	80.5	75.2	103.9	105.8
Pop.2-160		148.4	87.2	41	28.3	107.4	59		119.7	117.7	41.8	34.7	77.9	83		167.4	155.6	55.8	43.8	111.7	111.8		152	142.5	61.7	44.7	90.3	97.8
Pop.2-161		144.9	106.5	61	35.8	83.9	70.6		138.1	128	65.6	54.9	72.6	73.1		159	133.4	80	49.2	79	84.2		166.1	145.7	79	61.3	87.1	84.4
Pop.2-162		129.7	.	33.6	.	96.1	.		139.2	118.5	59.8	41.8	79.3	76.8		189.4	178	81.2	72.5	108.2	105.5		181	173.4	79.5	71.1	101.6	102.3
Pop.2-163		108.5	105.3	35.8	32	72.7	73.3		139	130.5	52.4	41	86.6	89.5		175	155.8	85	67.8	90	88		156.7	147.3	75.1	62.1	81.6	85.2
Pop.2-164		134.4	113	61.6	37.8	72.7	75.2		95	92.5	54.7	45.8	40.3	46.8		178.1	161.3	95.3	69.3	82.7	92.1		173.6	168.8	93.1	81.1	80.5	87.6
Pop.2-165		164.7	132.5	70.9	47.2	93.9	85.3		124.8	88	58	41.5	66.8	46.5		205	192	80	61	125	131		196.7	188.6	102.8	88.2	93.8	100.3
Pop.2-166		148	144.1	58.8	47.9	89.2	96.2		186.7	155.4	80.2	61.8	106.5	93.6		215.7	186	117	79	98.7	107		207.6	205.4	99.3	89.5	108.3	115.9
Pop.2-167		124.5	80.2	40.2	26.7	84.4	53.5		163	85	60	32.5	103	52.5		232	227	60	56.5	172	170.5		153	155.8	65	60.5	88	95.3
Pop.2-168		.	.	.	.	.	.		203	.	72	.	131	.		.	.	.	.	.	.		198.3	159.7	70.5	47.5	127.8	112.2
Pop.2-169		121.8	93.9	51.9	36.4	69.9	57.5		159.8	105	56.6	38.3	103.2	66.7		.	146.3	.	45.6	.	100.7		.	.	.	.	.	.
Pop.2-170		93.5	80.7	31.4	27.4	62.1	53.3		96.3	94.7	38	35.7	58.3	59		149.1	135.2	67	58.8	82.1	76.4		156.5	149.7	72.4	67.7	84.1	82
Pop.2-171		118.4	.	38.9	.	79.5	.		104	90.5	37.5	29	66.6	61.5		184	165	80	75	104	90		184.3	151.5	68.5	25	115.8	126.5
Pop.2-172		120.4	113.3	41.6	41	78.8	72.3		135	126.5	53.6	45.6	81.4	80.9		200	182	84	71	116	111		185.8	167	82.1	67.7	103.7	99.3
Pop.2-173		174.8	127.7	71.6	53	103.2	74.7		184.4	143.4	72	60.1	112.4	83.2		191.9	166.7	88.8	61	103.1	105.7		185.9	178.6	83.4	74.2	102.5	104.4
Pop.2-174		131.2	130.2	49.4	36.9	81.9	93.3		176	157.3	79.4	65.3	96.6	92		.	170	.	70	.	100		176	173.8	82.7	76.1	93.3	97.7
Pop.2-175		172.5	148.3	68.5	43.7	104.1	104.7		182	172	81.8	62.6	100.2	109.4		180.6	178.3	87.5	67.5	93.1	110.8		186.2	181	92.5	85.8	93.6	95.2
Pop.2-176		175.9	135.1	70.3	40.8	105.6	94.4		174.5	113.7	64.3	35	110.3	78.7		202	188.3	82	64	120	124.3		181.4	174.8	63	61.3	118.4	113.6
Pop.2-177		129.8	99.6	57.3	38.6	72.6	60.9		160.1	122.1	60.4	42.6	99.7	79.6		175	158.8	74.5	51.3	100.5	107.5		181.3	177.3	72.8	60.4	108.4	116.9
Lines, the family line of the recombinant inbred line population.
WQ, Wuqiao; LS, Lishu.
I, II, the two replications within field experiments.
PH plant height, EH ear height, ILAU the internode length above the uppermost ear.
Treatment CK, without ethylene (CK) treatments; ET, with ethylene (ET) treatments.
".", the missing value.
